# Supplementary material for: Genome-Wide Identification, Expansion Mechanism and Expression Profiling Analysis of GLABROUS1 Enhancer-Binding Protein (GeBP) Gene Family in Gramineae Crops
Source: Int J Mol Sci. 2021 Aug 15;22(16):8758. doi: 10.3390/ijms22168758 (PMC8395763; doi:10.3390/ijms22168758)
Supplement: Supplementary file 1 [file ijms-22-08758-s001.zip]

Archive with 5 entries (5 files):
- ijms-1290330-supplementary.pdf
- Table S1.xlsx
- Table S2.xlsx
- Table S3.xlsx
- Table S4.xlsx
