# Supplementary material for: Genome-Wide Identification, Expansion Mechanism and Expression Profiling Analysis of GLABROUS1 Enhancer-Binding Protein (GeBP) Gene Family in Gramineae Crops
Source: Int J Mol Sci. 2021 Aug 15;22(16):8758. doi: 10.3390/ijms22168758 (PMC8395763; doi:10.3390/ijms22168758)
Supplement: Supplementary file 1 [file ijms-22-08758-s001.zip › Table S1.xlsx]

## Sheet: Sheet1
Table S1 The entry ID for all genes discussed in this work
Species	Gene names	Entry ID
Triticum aestivum	TaGeBP1	Traes_2AS_8C5E619C6.1
	TaGeBP2	Traes_2BS_EEE045515.2
	TaGeBP3	Traes_2DS_6BAF1825F.1
	TaGeBP4	Traes_3AS_4446297C5.1
	TaGeBP5	TRAES3BF060500360CFD_t1
	TaGeBP6	Traes_4AS_928691B39.1
	TaGeBP7	Traes_4BS_1281828D6.2
	TaGeBP8	Traes_4BS_96AE357C6.1
	TaGeBP9	Traes_4DL_21C202E37.1
	TaGeBP10	Traes_5BL_4CD61BF76.1
	TaGeBP11	Traes_5DL_386343EA1.1
Sorghum bicolor	SbGeBP1	Sobic.001G069400.1.p
	SbGeBP2	Sobic.001G069400.2.p
	SbGeBP3	Sobic.001G119700.1.p
	SbGeBP4	Sobic.001G359800.1.p
	SbGeBP5	Sobic.002G222300.1.p
	SbGeBP6	Sobic.002G389600.1.p
	SbGeBP7	Sobic.002G389600.2.p
	SbGeBP8	Sobic.003G060400.1.p
	SbGeBP9	Sobic.003G112700.1.p
	SbGeBP10	Sobic.004G311200.2.p
	SbGeBP11	Sobic.004G311300.3.p
	SbGeBP12	Sobic.004G311300.4.p
	SbGeBP13	Sobic.004G311300.5.p
	SbGeBP14	Sobic.004G312700.1.p
	SbGeBP15	Sobic.006G004800.1.p
	SbGeBP16	Sobic.007G153700.1.p
	SbGeBP17	Sobic.010G079800.1.p
Brachypodium distachyon	BdGeBP1	Bradi1g11200.1.p
	BdGeBP2	Bradi1g20210.1.p
	BdGeBP3	Bradi1g46160.1.p
	BdGeBP4	Bradi1g61477.1.p
	BdGeBP5	Bradi2g08810.1.p
	BdGeBP6	Bradi3g16140.3.p
	BdGeBP7	Bradi3g20610.1.p
	BdGeBP8	Bradi3g37930.2.p
	BdGeBP9	Bradi3g57640.1.p
	BdGeBP10	Bradi3g57800.1.p
	BdGeBP11	Bradi3g57800.2.p
	BdGeBP12	Bradi4g31840.1.p
	BdGeBP13	Bradi5g00478.1.p
	BdGeBP14	Bradi5g01250.1.p
	BdGeBP15	Bradi5g01250.3.p
	BdGeBP16	Bradi5g01257.1.p
	BdGeBP17	Bradi5g01257.2.p
	BdGeBP18	Bradi5g01257.3.p
Hordeum vulgare	HvGeBP1	MLOC_10638.1
	HvGeBP2	MLOC_12225.1
	HvGeBP3	MLOC_50426.1
	HvGeBP4	MLOC_55076.1
	HvGeBP5	MLOC_65322.1
	HvGeBP6	MLOC_65322.2
	HvGeBP7	MLOC_6565.1
	HvGeBP8	MLOC_71193.1
	HvGeBP9	MLOC_76252.1
	HvGeBP10	MLOC_79950.1
Setaria italica	SiGeBP1	Seita.1G088500.1.p
	SiGeBP2	Seita.1G131600.1.p
	SiGeBP3	Seita.1G227100.1.p
	SiGeBP4	Seita.1G333300.1.p
	SiGeBP5	Seita.1G333400.1.p
	SiGeBP6	Seita.1G334900.1.p
	SiGeBP7	Seita.2G225800.1.p
	SiGeBP8	Seita.2G404900.1.p
	SiGeBP9	Seita.3G269200.1.p
	SiGeBP10	Seita.4G083500.1.p
	SiGeBP11	Seita.5G062000.1.p
	SiGeBP12	Seita.6G178200.1.p
	SiGeBP13	Seita.6G178300.1.p
	SiGeBP14	Seita.7G008200.1.p
	SiGeBP15	Seita.9G121300.1.p
Oryza rufipogon	OrGeBP1	ORUFI01G10280.1
	OrGeBP2	ORUFI01G19540.1
	OrGeBP3	ORUFI02G12830.1
	OrGeBP4	ORUFI02G35460.1
	OrGeBP5	ORUFI02G35630.1
	OrGeBP6	ORUFI03G19470.1
	OrGeBP7	ORUFI03G32760.1
	OrGeBP8	ORUFI06G07170.1
	OrGeBP9	ORUFI07G24680.1
	OrGeBP10	ORUFI08G19740.1
	OrGeBP11	ORUFI09G00020.1
	OrGeBP12	ORUFI09G00140.1
	OrGeBP13	ORUFI09G13330.1
Oryza sativa subsp. japonica	OjGeBP1	LOC_Os01g14720.1
	OjGeBP2	LOC_Os01g32890.1
	OjGeBP3	LOC_Os02g18660.1
	OjGeBP4	LOC_Os02g52950.1
	OjGeBP5	LOC_Os02g53150.1
	OjGeBP6	LOC_Os03g25430.1
	OjGeBP7	LOC_Os03g50110.1
	OjGeBP8	LOC_Os06g10710.1
	OjGeBP9	LOC_Os07g44200.1
	OjGeBP10	LOC_Os08g36450.1
	OjGeBP11	LOC_Os09g01140.1
	OjGeBP12	LOC_Os09g01470.1
	OjGeBP13	LOC_Os09g27850.1
Oryza sativa subsp. indica	OiGeBP1	BGIOSGA001541-PA
	OiGeBP2	BGIOSGA005529-PA
	OiGeBP3	BGIOSGA007986-PA
	OiGeBP4	BGIOSGA009949-PA
	OiGeBP5	BGIOSGA016834-PA
	OiGeBP6	BGIOSGA026216-PA
	OiGeBP7	BGIOSGA028820-PA
	OiGeBP8	BGIOSGA030881-PA
	OiGeBP9	BGIOSGA038168-PA
Zea mays	ZmGeBP1	Zm00001d037158_T001
	ZmGeBP2	Zm00001d013138_T001
	ZmGeBP3	Zm00001d033706_T001
	ZmGeBP4	Zm00001d049991_T001
	ZmGeBP5	Zm00001d035234_T001
	ZmGeBP6	Zm00001d020688_T001
	ZmGeBP7	Zm00001d018208_T001
	ZmGeBP8	Zm00001d029287_T001
	ZmGeBP9	Zm00001d044953_T001
	ZmGeBP10	Zm00001d005865_T001
	ZmGeBP11	Zm00001d022266_T001
	ZmGeBP12	Zm00001d013451_T001
	ZmGeBP13	Zm00001d053298_T001
	ZmGeBP14	Zm00001d035224_T001
	ZmGeBP15	Zm00001d035295_T001
	ZmGeBP16	Zm00001d047421_T001
	ZmGeBP17	Zm00001d024905_T001
	ZmGeBP18	Zm00001d006945_T001
	ZmGeBP19	Zm00001d018198_T001
This work identified 125 GeBP gene family members in nine Gramineae crops. The gene names and
entry ID of different species were listed.
