# Supplementary material for: Genome-Wide Identification, Expansion Mechanism and Expression Profiling Analysis of GLABROUS1 Enhancer-Binding Protein (GeBP) Gene Family in Gramineae Crops
Source: Int J Mol Sci. 2021 Aug 15;22(16):8758. doi: 10.3390/ijms22168758 (PMC8395763; doi:10.3390/ijms22168758)
Supplement: Supplementary file 1 [file ijms-22-08758-s001.zip › Table S2.xlsx]

## Sheet: Sheet1
Table S2. Tajima’s values of four clades among nine species
Species	Clade1	Clade2	Clade3	Clade4	Total	Genome size
Oryza_rufipogon	4	2	2	5	13	339 Mbp
Oryza_sativa_ssp_japonica	4	2	2	5	13	382 Mbp
Zea_mays	6	3	3	7	19	2.4 Gbp
Hordeum_vulgare	4	1	1	4	10	4.83 Gbp
Brachypodium_distachyon	4	3	2	9	18	355 Mbp
Oryza_sativa_subsp_indica	2	0	2	5	9	427 Mbp
Sorghum_bicolor	6	5	2	4	17	730 Mbp
Setaria_italica	3	3	5	4	15	490 Mbp
Triticum_aestivum	7	0	2	2	11	14.547 Gbp
Tajima's D	0.18654	-0.65172	-0.26236	-0.40752
A total of 125 GeBP genes, including 18, 10, 9, 13, 13, 17, 15, 11 and 19 GeBP genes were identified
in nine species, respectively. The GeBP proteins were classified into four clades, including Clade I, Clade II,
Clade III, and Clade IV.
