# Supplementary material for: Genome-Wide Identification, Expansion Mechanism and Expression Profiling Analysis of GLABROUS1 Enhancer-Binding Protein (GeBP) Gene Family in Gramineae Crops
Source: Int J Mol Sci. 2021 Aug 15;22(16):8758. doi: 10.3390/ijms22168758 (PMC8395763; doi:10.3390/ijms22168758)
Supplement: Supplementary file 1 [file ijms-22-08758-s001.zip › Table S3.xlsx]

## Sheet: Sheet1
Table S3. Tajima’s values of the orthologous gene pairs among test Gramineae crop
	Bd	Hv	Oi	Oj	Or	Sb	Si	Ta	Zm	Total	Tajima's D
OG1	3	3	1	3	3	5	2	6	4	30	-0.76841
OG2	2	1	2	2	2	4	6	2	4	25	-0.49828
OG3	3	1	0	2	2	5	3	0	3	19	-0.65172
OG4	2	4	2	1	1	2	2	0	2	16	-0.70084
OG5	1	1	1	1	1	1	1	1	2	10	-0.11768
OG6	1	0	1	1	2	0	1	2	1	9	-0.73567
OG7	6	0	0	1	0	0	0	0	0	7	-1.30913
OG8	0	0	1	1	1	0	0	0	2	5	1.50845
OG9	0	0	1	1	1	0	0	0	1	4	-0.86564
Total	18	10	9	13	13	17	15	11	19	125
The orthologous groups (OGs) were identified and 125 genes were divided into 9 OGs. The Tajima's D was
calculated for the orthologous gene pairs among Gramineae crop.
