# Supplementary material for: Genome-Wide Identification, Expansion Mechanism and Expression Profiling Analysis of GLABROUS1 Enhancer-Binding Protein (GeBP) Gene Family in Gramineae Crops
Source: Int J Mol Sci. 2021 Aug 15;22(16):8758. doi: 10.3390/ijms22168758 (PMC8395763; doi:10.3390/ijms22168758)
Supplement: Supplementary file 1 [file ijms-22-08758-s001.zip › Table S4.xlsx]

## Sheet: Sheet1
Table S4. Primers used in this study
Name	Sequence (5'-3')
OsGeBP1-qRT-PCR-F	5' CGGAGACGGAGCCAATGCCA 3
OsGeBP1-qRT-PCR-R	5' AAACCAAGGCCAGCAATATCAGCGT 3'
OsGeBP2-qRT-PCR-F	5' GCTGCTCAAGAGGAGGAAGATGGT 3'
OsGeBP2-qRT-PCR-R	5' CTCGTCATTGCCATTCCACTTGC 3'
OsGeBP3-qRT-PCR-F	5' AGTTTGTATCCCAACCTTGCTTCCT 3'
OsGeBP3-qRT-PCR-R	5' TCACTTCCGCTATCTTCTGCTTCTT 3'
OsGeBP4-qRT-PCR-F	5' CCTGTGCTGACTGAGATGCTTGATG 3'
OsGeBP4-qRT-PCR-R	5' GCCGCATCTGCGTTTGTATCTCTG 3'
OsGeBP5-qRT-PCR-F	5' TTACGAATCCACCGCTAAGAAGAAG 3'
OsGeBP5-qRT-PCR-R	5' GCAATCCTCTGCTTCTTGATCTTC 3'
OsGeBP6-qRT-PCR-F	5' CGGCTGTGGACGGAGGAGGACGAGA 3'
OsGeBP6-qRT-PCR-R	5' CGGCGAGCGGAAGGAGAAGGACTGG 3'
OsGeBP7-qRT-PCR-F	5' GGATGGGCACGGTGGTGAGGAA 3'
OsGeBP7-qRT-PCR-R	5' CGATACTGGGGAGGGCAGGAAGA 3'
OsGeBP8-qRT-PCR-F	5' AAGAGCAAGTTCCTGCACGCCC 3'
OsGeBP8-qRT-PCR-R	5' CAGTAATCACCAAGCACCTCCGAC 3'
OsGeBP9-qRT-PCR-F	5' GATCCGGCAGCGCCTTCTCCT 3'
OsGeBP9-qRT-PCR-R	5' CGAGCCCTCCATTGTCACTGTAAT 3'
OsGeBP10-qRT-PCR-F	5' TCTCAGGACACAGGCAAGCTACACA 3'
OsGeBP10-qRT-PCR-R	5' AGCATTCTCATACACACGACCACCA 3'
OsGeBP11-qRT-PCR-F	5' GTCTCAAACTCAACCGCCAAACCT 3'
OsGeBP11-qRT-PCR-R	5' GTCCGTACCCACAAGAAGCAACAG 3'
OsGeBP12- qRT-PCR F	5' CTTTATGTCCTGTATCCTTGTCTCG 3'
OsGeBP12- qRT-PCR R	5' TGTTCCTTCTTCATGTTAAGCTTGT 3'
OsGeBP13-qRT-PCR-F	5' GGGTATGATAATGCTGATGCTGGTG 3'
OsGeBP13-qRT-PCR-R	5' ACTGATCTCTGATTCTTGCGGTGAC 3'
HBT-OsGeBP11-F	5' CCCCTTGCTCCGTGGATCC ATGGCGCCCACTCTCCCCGT 3'
HBT-OsGeBP11-R	5' GCCCTTGCTCACCATGGATCC AAAAGGAAAGACAACCAGCTTCTGA 3'
HBT-OsGeBP12-F	5' CCCCTTGCTCCGTGGATCC ATGAGCTCATGGTGGTCGTGG 3'
HBT-OsGeBP12-R	5' GCCCTTGCTCACCATGGATCC ATTTATGTAGCCTGCAAGAGTGCAC 3
